# Supplementary material for: Simultaneous changes in visual acuity, cortical population receptive field size, visual field map size, and retinal thickness in healthy human aging
Source: Brain Struct Funct. 2021 Jul 10;226(9):2839–53. doi: 10.1007/s00429-021-02338-0 (PMC8541970; doi:10.1007/s00429-021-02338-0)
Supplement: Supplementary file 1 — Supplementary file1 (XLSX 20 KB) [file 429_2021_2338_MOESM1_ESM.xlsx]

## Sheet: Sheet1
RT	GCIPLT	RNFLT	V1surface	V2surface	V3surface	V1pRF	V2pRF	V3pRF	LetterScore	Age	WholeSurface	Participant	Eye/hemi
279	85.8333	99.5	587.226	561.147	512.616	0.897739	0.807228	1.2732	95	24	68363.6	18	R
296	92	95.5	625.849	502.777	454.363	0.831056	1.10269	1.2408	90	26	66397.3	39	R
285	79.5	91.75	593.638	444.2	328.52	0.825642	0.956298	1.14525	89	30	71037.8	17	R
300	89.5	102.25	342.977	314.919	243.478	1.36553	1.58672	1.8153	90	30	65684	47	R
293	92.6667	89.5	645.399	434.256	347.982	1.02133	1.06583	1.52644	95	31	69713.9	21	R
280	84.8333	92	658.522	496.145	390.814	1.51409	1.72023	1.80798	90	31	69482.8	22	R
290	89.8333	88.5	562.012	402.805	422.139	0.844329	0.902248	1.31966	90	32	68022.6	25	R
280	76.8333	102	367.222	339.051	325.929	1.31015	1.59667	1.96767	90	36	62150.2	40	R
283	82.8333	88.75	615.728	265.228	235.734	1.57004	1.58274	1.97421	89	38	64582.9	44	R
304	88.8333	100.5	627.788	418.446	350.582	0.710276	1.05226	1.31061	94	23	63417.6	4	R
304	92	96.75	650.371	502.109	423.397	0.77737	1.28282	1.34156	95	23	69176.4	37	R
304	82.3333	102	536.992	516.664	260.546	1.21057	1.26451	1.76472	90	24	68466.1	50	R
287	84.8333	95.75	685.391	569.302	431.147	1.01861	1.27927	1.57669	90	26	66772.8	3	R
289	85.1667	101	488.8	478.109	440.868	0.608023	0.876606	1.46725	90	26	66267.6	48	R
303	87.8333	104.75	482.906	361.091	361.569	0.918148	1.02247	1.58146	90	27	70344	31	R
276	78.6667	109	789.094	581.962	328.153	1.12975	1.45272	1.60047	90	31	71237.9	5	R
272	75.5	96	439.431	399.836	362.554	0.854812	0.761401	0.978838	90	34	67941.7	15	R
289	83	92.5	598.373	463.777	403.974	1.1948	1.36628	1.70176	86	38	66874.8	14	R
282	87	97.75	655.799	515.219	449.963	0.856777	1.15271	1.56205	95	24	65744.7	18	L
297	94.6667	94.25	551.79	511.321	498.361	0.876772	0.732027	1.23068	90	26	65678.8	39	L
286	79.6667	92.5	613.383	589.22	409.063	0.813629	0.971863	1.24531	89	30	71367.5	17	L
301	89.5	103.25	477.183	435.41	343.22	1.2304	1.41528	1.82981	90	30	68553.8	47	L
294	92.6667	93.5	453.013	440.888	341.617	0.997382	1.31288	1.72969	95	31	70265.1	21	L
283	86.1667	101.5	527.522	519.856	488.307	1.60811	1.72178	2.01562	90	31	66758.1	22	L
287	88	84.5	719.021	469.379	414.674	0.92073	0.919695	1.56918	90	32	70070	25	L
280	73.8333	75.25	396.9	303.855	280.701	1.24656	1.45112	1.36202	90	36	63973.6	40	L
281	80.8333	82.75	635.984	494.664	486.893	1.09262	1.55388	1.79443	89	38	66802.5	44	L
302	88.3333	100.5	804.87	514.95	460.427	0.799777	1.15023	1.47274	94	23	65363.6	4	L
308	93.1667	100	552.511	443.686	452.462	0.913916	1.19429	1.55084	95	23	69334.7	37	L
291	81.8333	113	392.448	350.09	416.854	0.883801	1.28873	1.41377	90	24	68106.1	50	L
294	84.5	100.75	452.982	399.347	382.349	1.18977	1.4604	1.69153	90	26	68561.3	3	L
290	84.5	107.5	596.241	505.282	403.44	0.523064	0.903343	1.46407	90	26	65431.6	48	L
299	88.6667	110	480.857	372.251	352.463	0.822939	1.25455	1.69431	90	27	70055.8	31	L
274	78.6667	107	822.036	606.309	543.21	1.08909	1.18087	1.72871	90	31	69484.9	5	L
274	75.8333	73	526.247	346.635	273.626	0.572881	1.01805	1.29163	90	34	67305.5	15	L
292	83	94.25	583.583	399.836	362.554	1.25436	1.42889	1.67852	86	38	67934.6	14	L
276	86.8333	89.5	493.132	489.166	434.39	1.05043	1.12116	1.48391	84	40	67162.2	8	R
282	83.5	83.75	410.728	383.26	373.812	1.07793	1.0784	1.41054	90	43	66870.3	16	R
289	95.6667	93	651.953	539.516	411.547	1.53525	1.8217	1.80748	85	47	68071.9	2	R
275	60.1667	101.75	586.198	376.326	291.741	1.29707	1.49634	1.67292	95	47	69906.8	45	R
289	87	93	572.016	498.938	440.896	0.865621	1.09223	1.50486	92	50	71595.8	24	R
258	69.1667	73	453.386	244.05	251.01	0.93833	1.33264	1.66165	94	53	59805.4	10	R
281	85	93.25	495.368	336.201	305.845	1.04264	1.50343	1.80392	90	40	62643.9	38	R
268	73.8333	88	461.552	402.897	372.862	1.5809	1.46448	1.87096	90	41	66037.2	49	R
263	72.8333	95.25	446.466	358.76	314.635	1.29049	1.38061	1.4377	95	44	66046.5	9	R
274	88	99.75	412.302	304.747	296.537	1.74356	1.69022	1.65912	85	47	64762.8	11	R
263	72.5	80.25	522.875	450.184	399.781	1.0658	1.1129	1.78343	57	48	64667.4	46	R
244	85.5	100.25	437.798	335.545	353.613	0.975333	1.1733	1.28863	89	50	61753.7	20	R
271	75.5	77.5	471.563	434.907	419.045	1.43499	1.48284	2.26246	89	50	70409.8	29	R
294	87.3333	91.25	403.793	305.185	294.529	0.89034	1.25174	1.78668	90	54	66955.9	41	R
307	88.6667	85.75	498.178	451.611	443.424	0.988534	1.14953	1.52332	84	55	65668.2	27	R
296	82	98.25	556.312	385.603	327.332	1.39418	1.6873	1.67321	90	55	62734	30	R
322	99.1667	113.25	802.479	739.074	480.897	1.20254	1.01488	1.43041	87	56	60055.4	34	R
278	88.6667	93.25	499.895	449.168	395.295	1.13046	1.3521	1.86624	84	40	68024	8	L
280	82.6667	83.5	386.462	272.486	280.219	1.18614	1.24194	1.55799	90	43	66176.9	16	L
289	94.8333	90.25	543.543	384.374	332.185	1.80912	1.63345	1.88517	85	47	66148.2	2	L
270	60.6667	114.25	510.568	342.223	360.373	1.44056	1.4862	1.76702	95	47	69481.1	45	L
293	89.1667	97.25	534.904	449.63	208.319	1.10069	1.14181	1.5215	92	50	75034.7	24	L
258	70.6667	78.5	509.273	390.746	329.922	1.12817	1.40411	1.81753	94	53	60351	10	L
279	85	92	431.13	373.437	279.315	1.231	1.3749	1.93377	90	40	62953.4	38	L
269	74.8333	90	506.719	347.395	366.536	1.60497	1.45732	1.17551	90	41	65456	49	L
263	72.3333	96.5	528.173	335.087	254.703	1.15278	1.39945	1.65318	95	44	69961.6	9	L
274	87.6667	100.75	444.065	417.088	358.197	1.58515	1.66835	1.68565	85	47	63410.6	11	L
262	73.3333	75.25	458.089	415.392	388.691	1.10621	1.05896	1.52229	57	48	65820.6	46	L
283	79.1667	87.75	561.727	364.951	359.539	0.846252	1.47097	1.54182	89	50	62644.7	20	L
275	76.3333	80.5	465.292	452.786	363.873	1.2456	1.1921	2.08987	89	50	69818.3	29	L
295	88.5	89.75	440.076	428.186	315.293	0.878417	1.32533	2.01531	90	54	68293.1	41	L
301	89	97	484.995	430.435	346.49	1.06516	1.45097	1.56836	84	55	67799.4	27	L
289	81.5	99.5	565.903	490.335	485.717	1.19947	1.53029	1.97999	90	55	65273.7	30	L
314	96.8333	112.5	693.162	709.193	598.976	1.02324	1.31113	1.57319	87	56	60682.6	34	L
268	74.3333	81.25	368.178	219.758	312.206	1.29768	1.02436	1.25359	84	63	65310.3	19	R
293	88.8333	99	571.161	416.052	434.693	1.33278	1.91802	1.87096	85	65	68826.4	32	R
286	81.8333	88.5	432.483	330.461	347.309	1.94667	2.11181	2.24618	83	68	83286.1	13	R
275	70.5	88.5	462.577	315.74	290.316	1.71551	1.67132	1.73477	89	68	59172.9	26	R
272	76	94.5	372.955	303.893	308.998	1.24042	1.14128	1.28826	86	70	68592.6	6	R
276	75.8333	84	659.159	366.195	311.329	2.07016	2.2761	2.71935	85	73	82532.8	23	R
282	82.8333	92.5	532.641	480.856	426.907	1.32589	1.42926	1.98867	85	74	70000.1	43	R
272	75.3333	81.75	386.112	281.578	330.277	1.29122	1.49448	1.87055	84	75	63089.9	7	R
279	72.8333	92.25	379.19	432.26	253.34	1.26011	1.58996	2.14148	85	79	80072	1	R
264	76	90.75	410.991	389.936	349.838	0.964005	1.13605	1.55679	89	60	70654.3	42	R
273	81	81.75	407.954	357.879	300.065	0.976722	0.900881	1.64697	89	60	63545.8	36	R
274	73.3333	83.25	365.454	307.034	287.188	1.51748	1.95508	2.05046	85	61	67495.4	12	R
263	57.8333	82.75	413.589	388.898	339.393	1.68788	1.71949	1.8053	88	68	65358.7	33	R
273	81.3333	104	420.066	406.287	350.106	1.36432	1.35648	1.84678	84	68	64639.4	35	R
309	94.3333	107.75	518.907	458.246	408.247	1.37707	1.24042	1.60092	88	74	63895	28	R
274	75.5	83.25	488.009	452.365	416.672	0.760192	1.35607	1.89518	84	63	65553	19	L
292	86	98.75	640.618	393.242	385.958	1.37732	1.67048	1.70751	85	65	70897.5	32	L
322	103.167	97.75	578.197	421.802	358.356	1.78306	1.7255	1.749	83	68	63660.6	13	L
280	73.6667	93.25	269.73	259.075	256.267	1.67034	2.30622	1.96604	89	68	61778.3	26	L
272	76.3333	98.5	407.19	338.525	232.05	1.30153	1.33378	1.45212	86	70	70963.5	6	L
274	76.8333	84	551.42	390.661	358.565	2.20504	2.15626	2.31457	85	73	66617.9	23	L
281	83.1667	94	558.937	556.589	521.813	1.29171	1.46763	1.9843	85	74	70624.4	43	L
271	76.6667	82.25	371.984	264.105	253.668	1.43277	1.66353	1.87734	84	75	63079.9	7	L
276	74	78.5	405.077	344.378	306.654	2.03769	1.53058	2.42307	85	79	67239.7	1	L
267	75.8333	90.5	477.587	472.605	469.082	0.725215	1.13977	1.75073	89	60	72977	42	L
276	81	85.25	470.576	375.081	237.423	0.729492	1.11202	1.54702	89	60	64811.5	36	L
267	71.6667	84.5	359.738	383.856	291.254	1.91386	1.51683	1.72016	85	61	66467.3	12	L
265	56.8333	82.5	485.619	269.294	325.528	1.71067	1.73334	1.71303	88	68	65221.5	33	L
284	84.6667	102.5	395.723	242.913	249.541	1.07084	1.4483	1.74556	84	68	66201.6	35	L
309	94.1667	112	509.011	340.461	411.547	0.970764	1.38455	1.53627	88	74	66034	28	L
