# Supplementary material for: Simultaneous changes in visual acuity, cortical population receptive field size, visual field map size, and retinal thickness in healthy human aging
Source: Brain Struct Funct. 2021 Jul 10;226(9):2839–53. doi: 10.1007/s00429-021-02338-0 (PMC8541970; doi:10.1007/s00429-021-02338-0)
Supplement: Supplementary file 2 — Supplementary file2 (XLSX 14 KB) [file 429_2021_2338_MOESM2_ESM.xlsx]

## Sheet: Sheet1
RT	GCIPLT	RNFLT	V1surface	V2surface	V3surface	V1pRF	V2pRF	V3pRF	LetterScore	Age	WholeSurface	Participant
280.5	86.4167	98.625	1243.03	1076.37	962.579	0.877258	0.979967	1.41762	95	24	134108	18
296.5	93.3333	94.875	1177.64	1014.1	952.724	0.853914	0.917359	1.23574	90	26	132076	39
285.5	79.5833	92.125	1207.02	1033.42	737.583	0.819636	0.96408	1.19528	89	30	142405	17
300.5	89.5	102.75	820.16	750.329	586.698	1.29796	1.501	1.82256	90	30	134238	47
293.5	92.6667	91.5	1098.41	875.144	689.599	1.00936	1.18935	1.62807	95	31	139979	21
281.5	85.5	96.75	1186.04	1016	879.121	1.5611	1.721	1.9118	90	31	136241	22
288.5	88.9167	86.5	1281.03	872.184	836.813	0.882529	0.910972	1.44442	90	32	138093	25
280	75.3333	88.625	764.122	642.906	606.63	1.27835	1.5239	1.66484	90	36	126124	40
282	81.8333	85.75	1251.71	759.892	722.627	1.33133	1.56831	1.88432	89	38	131385	44
303	88.5833	100.5	1432.66	933.396	811.009	0.755026	1.10124	1.39168	94	23	128781	4
306	92.5833	98.375	1202.88	945.795	875.859	0.845643	1.23856	1.4462	95	23	138511	37
297.5	82.0833	107.5	929.44	866.754	677.4	1.04718	1.27662	1.58925	90	24	136572	50
290.5	84.6667	98.25	1138.37	968.649	813.496	1.10419	1.36983	1.63411	90	26	135334	3
289.5	84.8333	104.25	1085.04	983.391	844.308	0.565544	0.889975	1.46566	90	26	131699	48
301	88.25	107.375	963.763	733.342	714.032	0.870544	1.13851	1.63789	90	27	140400	31
275	78.6667	108	1611.13	1188.27	871.363	1.10942	1.31679	1.66459	90	31	140723	5
273	75.6667	84.5	965.678	746.471	636.18	0.713846	0.889725	1.13523	90	34	135247	15
290.5	83	93.375	1181.96	863.613	766.528	1.22458	1.39758	1.69014	86	38	134809	14
277	87.75	91.375	993.027	938.334	829.685	1.09045	1.23663	1.67508	84	40	135186	8
281	83.0833	83.625	797.19	655.746	654.031	1.13204	1.16017	1.48426	90	43	133047	16
289	95.25	91.625	1195.5	923.89	743.732	1.67218	1.72757	1.84633	85	47	134220	2
272.5	60.4167	108	1096.77	718.549	652.114	1.36882	1.49127	1.71997	95	47	139388	45
291	88.0833	95.125	1106.92	948.568	649.215	0.983157	1.11702	1.51318	92	50	146630	24
258	69.9167	75.75	962.659	634.796	580.932	1.03325	1.36837	1.73959	94	53	120156	10
280	85	92.625	926.498	709.638	585.16	1.13682	1.43917	1.86884	90	40	125597	38
268.5	74.3333	89	968.271	750.292	739.398	1.59294	1.4609	1.52324	90	41	131493	49
263	72.5833	95.875	974.639	693.847	569.338	1.22164	1.39003	1.54544	95	44	136008	9
274	87.8333	100.25	856.367	721.835	654.734	1.66435	1.67928	1.67239	85	47	128173	11
262.5	72.9167	77.75	980.964	865.576	788.472	1.08601	1.08593	1.65286	57	48	130488	46
263.5	82.3333	94	999.525	700.496	713.152	0.910792	1.32213	1.41523	89	50	124398	20
273	75.9167	79	936.855	887.693	782.918	1.34029	1.33747	2.17616	89	50	140228	29
294.5	87.9167	90.5	843.869	733.371	609.822	0.884378	1.28853	1.901	90	54	135249	41
304	88.8333	91.375	983.173	882.046	789.914	1.02685	1.30025	1.54584	84	55	133468	27
292.5	81.75	98.875	1122.22	875.938	813.049	1.29682	1.60879	1.8266	90	55	128008	30
318	98	112.875	1495.64	1448.27	1079.87	1.11289	1.16301	1.5018	87	56	120738	34
271	74.9167	82.25	856.187	672.123	728.878	1.02894	1.19022	1.57439	84	63	130863	19
292.5	87.4167	98.875	1211.78	809.294	820.651	1.35505	1.79425	1.78924	85	65	139724	32
304	92.5	93.125	1010.68	752.263	705.665	1.86487	1.91866	1.99759	83	68	146947	13
277.5	72.0833	90.875	732.307	574.815	546.583	1.69293	1.98877	1.8504	89	68	120951	26
272	76.1667	96.5	780.145	642.418	541.048	1.27098	1.23753	1.37019	86	70	139556	6
275	76.3333	84	1210.58	756.856	669.894	2.1376	2.21618	2.51696	85	73	149151	23
281.5	83	93.25	1091.58	1037.45	948.72	1.3088	1.44845	1.98649	85	74	140624	43
271.5	76	82	758.096	545.683	583.945	1.362	1.57901	1.87394	84	75	126170	7
277.5	73.4167	85.375	784.267	776.638	559.994	1.6489	1.56027	2.28227	85	79	147312	1
265.5	75.9167	90.625	888.578	862.541	818.92	0.84461	1.13791	1.65376	89	60	143631	42
274.5	81	83.5	878.53	732.96	537.488	0.853107	1.00645	1.597	89	60	128357	36
270.5	72.5	83.875	725.192	690.89	578.442	1.71567	1.73596	1.88531	85	61	133963	12
264	57.3333	82.625	899.208	658.192	664.921	1.69927	1.72641	1.75917	88	68	130580	33
278.5	83	103.25	815.789	649.2	599.647	1.21758	1.40239	1.79617	84	68	130841	35
309	94.25	109.875	1027.92	798.707	819.794	1.17392	1.31248	1.56859	88	74	129929	28
